# Supplementary material for: ACE2-EGFR-MAPK signaling contributes to SARS-CoV-2 infection
Source: Life Sci Alliance. 2023 Jul 4;6(9):e202201880. doi: 10.26508/lsa.202201880 (PMC10320016; doi:10.26508/lsa.202201880)
Supplement: Supplementary file 4 [file LSA-2022-01880_SdataF3.2.xlsx]

## Sheet: Intracellular EGFR intensity
Mock	DMSO	MEK-Inh.
11844005	8490159
10700904	8299211
11087067	8049150
11991287	11573435
11976389	9879410	14407814
12336794	10758190	14563174
11163305	9406104	14419490
11277617	8862325	14088145
13023354	9497866	14077624
16118050	8673188	13154520
14019502	11675955	12091315
13635139	9485250	13317003
15308152	9045677	14498954
13315176	7989333	13369613
12769753	8260556	14070987
12083625	8595191	11924558
11943391	10675265	10192600
11505417	12644020	11312372
11198669	12237923	11034532
12860917	9366961	9773767
12135220	8163782	10401297
12037627	7374911	11121429
11010171	7914324	11638110
10202740	9207553	11418996
8643219	8505630	10876027
9310248	9079095	10951087
13979441	9083265	13625537
14610472	9320808	11874176
15637789	8897756	11869492
16288653	9942510	13375152
15773014	10280110	11137254
17637023	9609193	12158827
17483452	10218384	16971656
17157995	9735185	16002554
13675086	11097780	16022887
14232737	14419000	19291018
12422015	12912826	18408512
13698855	12253663	16287650
11427174	10605616	18264684
14759004	10258858	14615286
14588402	9692341	15018721
14301856	10078697	11602102
10768499	9704331	10622314
8422790	9538744	9081597
11778010	9336100	9845382
14181765	12139002	9658098
12431321	10301153	14675470
8641985	9782548	12462328
9353229	9754070	11652534
9401285	9740203	13209360
11749731	9525156	14487290
11423836	9964782	11613929
14793510	9555940	10010809
	8894577	8647539
	9653869	16141004
	9773030	17058212
12219908	10082628	15086224
10558304	9855860	14615799
12698173	9573945	9882943
11766525	9229322	10091852
10760209	7887616	13585954
9602702	8135404	10848559
9226073	9364333	9988347
8738360	10124921
8460992	10712524
14976681	9996292
16004618	10236267
15307559	13428523	14990907
12762416	14079028	16637736
14162124	13843938	19891016
16797108	13473528	19764457
17718308	14127408	19632592
	13732607	12360783
	15206330	14044820
16277071	13903368	11920639
16388950	13736871	13947159
10523067	14307659	13497903
11701707	12367819	9808833
10837918	11434045	9146486
9930047	12602343	11958317
10792775	14010942	14600033
13306240	11696899	9979212
10952432	12850229	12258082
13201430	14832196	12013366
10837410	12636244	12776365
11855474	15034764	11682381
11170125	13529479	10235545
9838238	15612188	8585826
11084238	13615769	13456686
11684688	14204913	12682690
11070285	15208050	10968655
8559568	15069979	8610642
10024956	13619549	9773050
11637823	11993549	16569783
16448966	13559312	18123394
13646762	13826667	16852258
14775427	12599923	16991296
11893735	14477993	13482286
10884686	10955297	13616287
11371551	10042975	15302390
10773876	12373520	15882492
7684438	13063097	15970065
7975012	12691338	9486485
7403952	12462296	10423834
12860100	10218535	10120065
9206900	9368805	14352709
11435660	11653502	13027996
10459350	13423269	12967117
11089661	12287985	12461210
10508935	10218311	14171946
11553699	11825595	13187008
10018851	14152233
8878174	12164490
8576194	8614825	17434767
12513921	9982580	19274449
11442716	11899209	17344137
11148592	12766943	15442296
13599614	9710270	16882921
13391095	10698142	17705122
11877453	13894708	15141622
10077334	12009173	15669133
12863938	11428454	14361513
11526991	10982795	13769730
10950254	15342315	13595039
10478051	13590176	18332893
12108547	14912612	12184115
	14697808	12197335
12868712	14153614	11577885
14379327	14595625	10321818
22284427	12617167	13431849
14653665	10494592	17180791
11063188	12043852	17945647
10633516	14322818	14814778
14852429	17080721	11706066
9447355	11719792	12595828
12198172	9898295	12779011
7663207	9602155	12990417
6239925	18011895	12749141
10588080		12545738
9199794		14767062
13782782
13631056	9357149
11851036	10059276	14029455
10133423	10896047	15680044
10606405	9618502	15809449
13874147	10598679	15640378
12611973	10227453	14658240
13062215	9882856	14692146
13704466	9773959	13516774
13722734	8919320	13555291
11450549	9971502	15038126
11277670	9398551	13522877
	9748408	13801802
11925742	12301216	13544608
11655404	11661175	13300926
13182221	13909160	13019420
10038366	14352932
10063765	13299639
9882908	11319936
12077638	13577656	10096591
11004865	12353278	10135022
11037091	13350835	12997366
9242170	13343364	12241721
11494275	10524401	11735369
14410243	8992877	12611362
16330816	9042410	12761786
11917556	9146764	10579144
14838375	10596291	12827240
13514553	11412265	11409247
	12458187	10490565
	13976333	9483772
16370224	14732126	10004060
15837250	14796266	14059233
17393202	13621386	12657960
	11176576	13732036
	13282365	13268532
		12316267
18108570	8501984	10193765
14456305	12727424	10228853
13412192	10350220	8163196
13491842	10615293	11230651
14168029	10747785	11409436
13947359	9665794	10864859
12906201	10614600	11106422
13609846	10242114	8562205
	13443053	15352533
	8115715	14591437
	13825629	17729892
18899932	14115469	18549168
19727005	15627537	17578907
9116348	13910677	11460217
9289680	14477822	11429695
10535928	12852390	11444679
10686750	10254112	14559045
11817065	9199545	16812781
10413458	13629209	16332948
8663797		15096283
9724812	16756840	11224859
10212909		11307450
10877087		10035456
11213026	15705625	11841297
11852414	10433043	10828731
11285619	11908160	11879032
11290065	12646419	12659619
11980390	13214974	9453324
13285536	12304530	13683808
12040324	12313961	10965954
11261643	11599267	11456628
12055520	13711873	10973750
11177824	12548461	8940232
11619477	11844881	11665642
12196533	15127814	13261719
13187737	17056404	8949331
11883721	15816199	9308215
10183698	13146536	11490180
10899381	11768943	11266697
15797560	9674887	11694918
14224583	15344432	12324184
15144917	13641319	11633996
13292444	13436469	12102155
13368534	12401252
12593507	12622195
13491689	12357468	13957675
15761078	11262121	13929451
14773195	12162857	13872113
15305061	12064249	12943468
15070313	12180185	15304920
16076642	12170433	13462012
	12911928	12930518
	14281854	11888898
		12243534
		13679643
	15843317	14390274
	16640596	13488054
		14690932
	18697124	15062263
	19520285	16098295
	16362278	14644188
12680878	14905154	14549304
13565929	13958191	15159165
13602386	11990924	18231893
12502547	12873458	14742549
14884008	11340106	13852168
14658785	12233101	13929427
14802383	12283784	12229661
17304438	12675512	12122014
	13650793	16744252
17095910	8484280	12970792
	9357165	14322227
8264886	11079393	11978312
9596034	10946380	12160885
8234284	11678617	13300884
8063639	9132396	12159553
9969657	10064107	10522428
10135230	12268791	18358876
8123595	10746492	15521116
10493076	11447917	14416222
10092088	10982174	18162112
9169203	11675749	16399659
9513981	12627399	13176752
8452055	9038551	15925306
8753927	9259654	16222103
8516998	9206504	16716589
9021952	9310173	16587928
8354374	9439872	15714302
9016702	10776345	11369649
8278722	10910072	15330878
10336703	12214075	12993093
11202248	11269751	12668522
11756656	9051824	15618242
14884114	8940708	13165095
13046160	14018252	17616061
10236450	14442219	16031824
9770219	13345921	15808474
13989534	12837539	14074141
14468921	14736229	12644846
9413979	15678983	13109655
11922290	14581486	13409033
10341307	16928184	12595532
9309138	17658806	11531236
8340853	15409090	11528333
16684025	16756328	12564923
17011451	17695563	11994905
	11827475	11431838
	11782927	11341810
15794377	10139089	15614282
15999997	10009705	16861788
	10252921	17739657
16371520	11170873	14570884
15218468	12065292	15023764
15564382	12825250	16106310
15353775	14718686	12366873
16191530	13455457	11775438
	13550279	13310575
13468078	13419724	17427799
	14785659	22064517
16005434	11899993	21132795
15756363	11720880	18064213
16530319	16069167	18830529
11781398	11356232	18975445
13121509	11277419	16486976
12328151	11814825	18375419
16240105	12851421	17505980
16803505	14170126	17299000
14899168	15021364	18704604
16860059	12398719	17807281
15757604	13677531	16353367
14635116	12717609	15031345
14568781	13825923	15428371
14741537	14334345	17417772
11469951	13975113	16556576
11279385	13034564	13611112
11502631	9757686	12076134
16055423	11607799	15897875
11537721	13190695	16536490
11832418		16039520
10497185	16596746	15367450
10417411	15462704	12069549
11027336		13486309
16747900	13497006	14978797
13148188	15148875	14324351
16455600	14541159	16081619
16064916	17048488	15798941
11900856	14522375	17484774
11419313	15928894	21705279
11290606	16553000	18109141
10164056	10301873	16372900
11531542	10085738	16073703
12813242	9792909	13940069
15988613	10765604	11722760
15638938	8688156	12385406
15365095	10771041	13720996
14060037	11682285	15087054
12523291	12532343	14816891
12499425	9100758	14321166
15457926	9907581
14619113	9293714	12838982
13090705	10302591	11446272
11746452	13966901	11142232
10198988	14880643	10652347
8982849	12880977	12973188
9109613	18251995	12232333
13867221	15380965	12492594
14719604	14899289	12915543
14159121	14081574	11854058
14044713	15650676	12068024
16164592	14007708	12776347
14662569	13933201	12529937
16534595	13507608	12093000
13627487	14028341	8353114
12392261	12001408	8330899
12652773	11738730	8331662
15544631	13910879	8489842
13945278	15542000	8235479
10473061	13027438	10085080
12584302	12302328	8875700
12506619	13287107	10335750
	11360124	9634333
11605318	12262775	9469743
11973366	11849241	9200831
11250032	11999625	9598250
10860153	15487895	9272478
12124141	15513072	9172754
12545438	15055757	9945608
11816789	12352907	9002677
11620407	12343460	11719978
11203077	11338864	10989887
10478201	10800525	12387248
10005113	13826507	10929788
10334718	16146688	11412586
11293108	16434624	12836403
11507462	16695458	13082705
12473977	15958762	13512996
14759047	16462066	13023494
11970026	12456226	12759965
13136661	12485788	11913683
11861907	13267248	10673630
12847943	13179958	13241324
13143537	12282012	13109529
14027467	12511344	12063184
12691584	13542450	11358678
10943822	9808662	13100812
11931873	14565892	10751410
8691493	14934956	10562988
9810481	15126720	11378854
10246530	13457482	12573943
9309306	10150748	11253461
10867521	14092548	12700232
11262309	16957278	13175761
10159574	15890856	13558262
9524955	14758253	12889346
10313681	15104803	13565285
10273969	10819264	15480312
11434480	11104956	11958775
10180290	10275724	13070431
10867008	10991000	9979166
10278201	11539699	10845754
12988188	11052563	11871724
12371157	12219934	11116236
12663564		10658439
11388037	11776749	10813857
11372694	11349450	10316419
10889432	11283462	10123059
12285032	11344223	10429477
13776329	13570197	10218531
12128786	13208456	11009272
11642137	16094155	11367741
12777029	14962582	8477040
12968646	10923336	7934648
12114276	12673212	7945613
13025918	12974157	11175996
9394203	13670913	11166435
9283410	16105486	10074038
10481616	16060870	9834533
12435647	15766783	7221933
8645921	15378156	9340948
8286030	14519662	9479809
8048591	10914745	10681543
7714930	12351329	16571254
8398790	14950091	15196754
9379276	17239265	15178980
8871693	15525748	15103463
9600180	12783516	15077765
9152595	13309837	15588115
9640204	11607452	15030552
9094265	11458217	16711234
9425828	10094952	17067977
11493117	9563455	15946227
9979242	12728137	18967659
10711355	12221456	19088412
12960657	9469200	16735425
12317164	11646855	14567301
11345766	12561596	15399305
10649245	12852450	13313231
10243554	9793129	10225170
9590388	11112997	10227251
11420037	10481370	9597316
11068279	12008183	9570329
10624037	12164139	9596656
9047440	11286900	10369113
7947208	11476935	11082005
8415526	14000137	10793540
9329111	13137993	12442938
8567032	12113245	12014953
7587238	13007434	13291560
7447770	12729183	14184615
8043901	13508078	14929065
7445788	12043116	14744673
8910389	14092462	14292345
9248526	13841485	13696101
9959713	15880222	13461609
11675162	14646823	12762763
11016518	12719046	13779466
10868687	12235276	12111393
10345360	12339715	13073099
9996295	11909583
10660878	13167356
8525524	14630118
8876965	13985122
8682260
12414762	16739137
11563045
10757662
11881679	14952763
10827881
8774903	17162107
10249314	16179492
7770537	15389260
6689916	13500058
11097202	13893104
10075785	11721538
10072274	12540791
7505975	13265816
8189874	18259149
9366455	12184493
8318413	7533259
8035757	7904603
7680783	7650257
7862409	9327414
9479138	8651864
8237963	8345331
9708453	11155268
10561994	9486364
10322745	12219966
11668688	9524464
11698117	8958104
12656094	9835987
12122336	10259867
13281863	12256205
10134860	10633591
9162043	9917917
8125127	7699262
9108344	7370852
10867527	8211693
12271224	10497918
12722633	10261410
13953537	9392024
13863455	8783425
12233397	8851890
10037962	7497581
7604477	8343741
8586535	8392483
9887208	8135835
10741488	8918027
8733571	9976581
9205197	10281216
7817459	10749729
8906752	8625469
8532459	8831917
9819169	10069653
8985568	10232916
8562606	9874082
10024302	9980881
9534364	10014336
9655690	7706937
9370131	7838190
9812125	8868540
8667291	9977174
10494086	10199514
10452525	10699201
7917274	10672389
8288683	10577871
7380817	10716093
8046860	10046990
7862636	8500430
8223956	10887209
7520824	9893365
11705559	10756966
10753728	10584676
11766623	9456865
10438671	11880897
7500845	12453067
6919857	10689937
6992991	10178839
6522706	11654134
6348140	11213353
8323745	7906022
8032235	13344871
7696715	13284500
8835154	13336963
9060974	13115438
7505875	10680066
7561586	10472000
7331560	11177725
8420909	10277993
7029530	8805970
6468551	8377379
6987136	11648966
6944415	12625498
8569138	11798108
9692200	10869115
9212808	9192951
10069837	8204099
10486142	9735216
10386249	8841949
9984239	8310899
11438018	12125175
10153299	13660178
11663444	14210296
12064973	13699850
11988722	12314543
11637122	10901435
9877288	10021238
7621365	9677302
11166611	10916017
12288355	10783335
10341904	13740305
10804335	11572063
10730370	17075369
	21154852
10783056
10361370	16828821
10055095	17427342
11440415	13856883
10091200	15528384
10095466	14963856
10079649	13042661
11167760	16275510
10527242	13845556
9443597	14695188
12264743	12537340
11510032	9160893
9139924	8910000
12023149	8418310
11824440	7958356
11286447	13021057
10706851	11824070
11693082	13671377
12308918	16168604
11159898	14606802
9960839	15021798
9202346	11144699
9226572	10873901
11789801	8995839
10481755	7924547
11923672	7554766
9659371	7872781
10084167	9716389
11861766	12184519
12128774	12337839
9457918	14736671
11813589	13802856
11686892	12898408
11525593	14206445
11095716	12265281
10460816	13849501
10927568	11374378
12274591	11561915
15761495
15406757	9865694
16225699	7312543
13494632	8677835
14355287	7833767
14035915	7851378
14194723	8235263
15748513	8114777
12328550	8100961
12028714	8442661
13316372	8217825
13479212	8153770
13369496	7993036
18219341	8246816
18489021	9177388
19136257	8880822
15447093	9075995
16478128	8582754
13439722	8088092
14329665	7961506
15884950	8321763
16458517	8116102
16307408	7855712
17383893	9190314
15575463	9325845
11941119	9593937
15355443	8299327
16346402	7787184
17057500	8659527
12020655	10387049
13097960	12776550
13588780	11255574
14507841	11637487
12639047	13559993
12177757	12630195
11036678	13401025
15170132	14292825
15083770	12882667
14711000	13626288
15944176	11760953
14717573	11423772
8625608	9828645
10356156	10637945
9733496	9914992
9713231	11294750
10291519	12231087
10752367	11545640
10833361	11531417
11126408	10708906
11514869	10224733
12602925	12582935
14766690	12026782
13201780	11194335
12292785	12955406
16563058	13129364
10250360	13804747
10950860	13692317
11421968	15462750
11658795	15421833
10413960	12513011
10167876	13667875
11083254	13329120
16068894	13202026
18257229	12634625
12272007	11620417
13002891	10752020
9438568	7775429
9375648	7454568
10025179	7771479
10036711	7720933
9471438	8217765
15815521	9294608
12518095	10104806
12141449	8708649
16174644	8894127
15324933	8106305
13442070	8708923
11785388	9625822
15182184	9867088
15830644	9439787
17545308	10354308
19445034	9430917
18732686	12385688
17593606	12926844
18371019	11158078
15052922	11762839
16800114	11558456
13533156	12616373
19563967	13274114
15824752	16103671
15577669	14085673
16238200	13321005
16821417	12418044
15200129	9004865
16497451	9903497
16370900	9326012
14515531	10176144
13282570	8959773
15120316	11906349
13412487	11273578
14911360	10759868
15592306	11307236
12584633	10330431
13665374	11487750
10373597	10645299
12366266	10707323
15231488	8764142
12574459	10529791
13843490	11587082
13427938	12716918
11671895	13479183
16075991	13165215
11302394	12551399
10167082	12444255
9881438	12944114
8978391	11827533
11519350	9366280
12015540	10798725
11269692	10492476
16254322	8181667
18862265	8391279
15607959	8082848
16204443	8406091
13811161	8424702
18390027	7575003
18060612	7764291
15140175	8319715
20808177	8731797
17490086	9202125
22042610	9796332
16340004	8839233
16310795	9024624
16659547	8277369
15029615	8411280
13665683	9184484
11821708	9958192
17300972	9389869
18390784	10039122
15858613	8535863
15351809	7900525
16294185	8150494
14536340	9337745
15219848	10624053
15250365	11034830
11901314	8942003
10462379	8692325
10166255	8651921
10496257	8974259
10451323	8822723
13658606	8708017
12789019	9148159
11662289	9552395
11501448	9450645
10395728	13292447
12445007	12110886
13791084	10864576
12215538	11786380
11543477	10547931
12087484	9530212
11690835	8290981
11054145	9066610
13117860	7022369
11041595	11230372
10770381	10343689
	10478420
10745481	9796556
9516122	10110237
12706024	10071953
10882045	11758486
10523553	10373867
10579880	9706197
12763827	8346373
8965373	9404322
8666865	8791905
8386065	8090734
9964875	9218977
9710708	10832299
9595515	9888374
10845787	9474094
9106389	11634011
9912548	11074906
9839284	9660984
10281611	9781807
13509416	9002200
11646335	7983598
14194036	12100300
8575587	7400686
13814599	6752779
13688448	8154255
13601286	7165448
13954018	8811395
13813029	10464131
12514641	10383500
12097043
14134080
16102140
12989571
13990907
11739723
10175004
10471074
12194429
9735455
9919772
12336296
12239324
10996589
11551546
11713458
11560714
11532551
12104573
11583919
8858940
8840368
8376756
8866045
9243557
9521642
13963120
12546435
14550526
13415007
15123092
12302922
13732777
16393988
14766783
15267605
16854090
12742079
14468095
16105361
13871573
13124412
13027819
18918556
20936619
19399161
21208853
15772147
14014661
15688033
16408432
15999975
17183233
18737694
19036409
18808128
20171643
19662598
17766735
16661594
14811802
10974532
9192404
10862549
11915298
11153137
16555597
16381716
17071799
9345645
9902000
9407134
8985918
9400058
9027719
9160588
11155915
11633983
11026403
11506966
12116438
11062397
11140175
10231798
11165421
10059695
8963702
8739316
9706004
8935024
11864606
13821821
13435748
9944803
9414903
13080812
12906751
12319105
13464878
13295100
12868366
8716531
7587893
7442093
15278677
15951819
13339125
12739435
12082867
9377452
13081316
12568551
13737249
13998618
10558257
10819659
11500789
10656846
9463809
10720259
10736075
9292470
8066248
8900459
8472547
9126480
7938154
8504087
10135765
10551620
11624252
9687042
11116831
9300454
9852648
9650019
8915627
8613580
8277774
7984475
8261608
7434972
8364510
8938992
10127827
9374565
9561549
6981035
8457316
7737174
9438545
9016635
8248033
8816188
10760031
12067402
13008171
12000778
14292484
13036126
10476669
16363254
14009046
14222992
11986547
11677840
13554554
11890956
10896935
11857556
13864080
13139869
11009548
11432991
13782662
13477875
10569108
10105748
9259788
9756634
11403682
10954462
11100690
11475804
11970520
12491446
13100263
13697269
15965292
12484932
12349695
11120500
11256000
11026000
11076000
11103750
11111500
11382500
11212000
10988000
10899500
11222000
12800000
12696500
12568500
12803000
11824750
12018167
11805000
11876167
10127500
10103125
10044250
9835250
10082500
10015750
9835750
9889000
9902000
9831500
10130167
10136500
10208000
10247667
10078000
10120556
10229333
10104000
9553250
9781750
9301100
8418250
10199250
10411000
10455000
10188833
9777000
9288500
9298250
9364000
9135500
9183667
9433000
9628400
9415778
9822750
9582500
9275500
9221167
9491000
9124000
9058750
8901167
8800250
9006000
9128200
9305750
9507000
9389167
9339833
9420125
9625667
9735250
8863222
9171000
9117667
9266889
9270000
9299625
9207667
8972250
9083250
9050083
9690778
9468636
9394875
9272455
9317273
7488923
7605625
7405234
7483625
7621375
7442429
7254727
7314912
7396000
7717312
7743688
8642750
8454000
8511500
8474250
8467750
8350000
8323500
8357000
8423000
8559000
8409500
8767167
8916625
8700750
8726000
8432333
8293000
8281000
8436250
8702000
8947333
9214833
8872750
8872250
8864750
8875250
8690750
9231000
9111333
9044500
8972667
8962000
9028500
9379000
8809333
8922833
8697167
8839833
9375333
9378000
9437667
8994250
9035625
8771312
8809000
8796333
8733000
8772833
8667167
8719500
8698750
8568000
8603750
8704500
8974167
9120250
8817000
8743500
8713167
8735556
8700556
8727250
8570750
8556500
8744250
8554000
8656000
8636250
8736750
8699250
8750667
8629167
8806000
8765000
8900750
8628500
8787250
8814500
8731250
9189000
9193500
9236667
9117333
9141667
9285500
9318875
9187667
9206333
9226667
9209667
9278500
9144333
10700500
10913667
10844833
10491000
10412000
10457000
10625000
10925333
10829667
10715750
10711167
10896667
10375333
10479667
10509500
10718500
10650167
10565500
10857000
10988500
10787000
10458500
10420667
10573500
10855750
10906750
10835000
11164750
11155500
11065500
11019000
10435000
10229250
10406667
10239500
10195667
9992333
9977250
10107667
10182750
10118400
10087818
10234222
10163000
10153400
10142000
10203900
10361417
9115000
9104750
9147750
9311250
9218000
9329500
9090333
9169000
9181833
9298250
9332500
9286000
9253750
9079250
9332500
9264667
9354250
9114000
8945500
9099667
8981250
9092000
9110167
8885833
8855375
8959000
9254500
9248000
8800375
8863500
8942333
9012250
9064750
9332000
9558200
9544750
9381000
8995500
8782500
8709222
8764750
8603167
7980556
7831625
7904333
7817500
7744667
7774333
7902636
7986000
7997167
7895250
8087889
8103125
8067167
7977667
7674000
7717500
7701500
