# Supplementary material for: ACE2-EGFR-MAPK signaling contributes to SARS-CoV-2 infection
Source: Life Sci Alliance. 2023 Jul 4;6(9):e202201880. doi: 10.26508/lsa.202201880 (PMC10320016; doi:10.26508/lsa.202201880)
Supplement: Supplementary file 6 [file LSA-2022-01880_SdataF4.2.xlsx]

## Sheet: Fig.4A
Fig. A4		Luciferase assay
	VSV-Sars-CoV-2					VSV-Sars-CoV-2 + MEKi					VSV-Sars-CoV-2 + EK1
9 h	21159	11727	22938	31613		3806	4507	1373	6324		10447	1451	5205	2642
16h	54058	78534	58200	48365		16237	35452	25994	17428	32411	60	78	78	198	90
24 h	119336	79243	103494	97853		25453	27826	22222	31255		175	157	101	269

## Sheet: Fig.4B
Fig.4B
	siRNA-NC	siRNA-ACE2	siRNA-EGFR
	3.72423	1.11521	1.48155
	2.61645	1.40077	1.38843
	3.17147	1.11598	1.45286
	2.76649	1.25718	1.57811
	3.06966	1.22228	1.47524
	1	0.398183	0.480587
	100	39.8183	48.0587
	3.72423	3.06966	1.21324	121.324		100			121.324	121.324	1	100
	2.61645	3.06966	0.852358	85.2358		13.9753			85.2358	121.324	0.702547	70.2547
	3.17147	3.06966	1.03317	103.317					103.317	121.324	0.851576	85.1576
	2.76649	3.06966	0.901237	90.1237					90.1237	121.324	0.742835	74.2835
	1.11521	3.06966	0.363302	36.3302		39.8183			36.3302	121.324	0.299448	29.9448
	1.40077	3.06966	0.456328	45.6328		3.84908			45.6328	121.324	0.376124	37.6124
	1.11598	3.06966	0.363551	36.3551					36.3551	121.324	0.299653	29.9653
	1.25718	3.06966	0.40955	40.955					40.955	121.324	0.337567	33.7567
	1.48155	3.06966	0.482642	48.2642		48.0587			48.2642	121.324	0.397812	39.7812
	1.38843	3.06966	0.452309	45.2309		2.22498			45.2309	121.324	0.372811	37.2811
	1.45286	3.06966	0.473297	47.3297					47.3297	121.324	0.39011	39.011
	1.57811	3.06966	0.514101	51.4101					51.4101	121.324	0.423742	42.3742
		NC
Nuclei	Spike-PP	Picture			percentage of infected cells
3390	210	1	6.19469e+16		6.19469		2.76649
12590	320	2	2.5417e+16		2.5417
16450	550	3	3343465045592705		3.34347
17160	600	4	3.4965e+16		3.4965
14050	430	5	3.0605e+16		3.0605
6460	230	6	3560371517027864		3.56037
2830	150	7	530035335689046		5.30035
18780	340	8	1810436634717785		1.81044
20610	170	9	8248423095584668		0.824842
13810	150	10	1.08617e+16		1.08617
11760	600	11	5.10204e+16		5.10204
8720	410	12	4701834862385321		4.70183
9430	580	13	6150583244962885		6.15058
6020	260	14	4318936877076411		4.31894
9970	350	15	3510531594784353		3.51053
18030	180	16	9983361064891848		0.998336
17420	250	17	1.43513e+16		1.43513
7110	290	18	4.07876e+16		4.07876
7970	400	19	5018820577164367		5.01882
6040	100	20	1.65563e+16		1.65563
4780	130	21	2.71967e+16		2.71967
11580	260	22	2.24525e+16		2.24525
14890	210	23	1.41034e+16		1.41034
15820	110	24	695322376738306		0.695322
14970	160	25	1068804275217101		1.0688
6440	200	26	3.10559e+16		3.10559
3570	70	27	1.96078e+16		1.96078
9380	70	29	7462686567164178		0.746269
11760	410	30	3486394557823129		3.48639
150300	40	31	2661343978709248		0.0266134
24750	120	32	4.84848e+16		0.484848
15260	160	33	1.04849e+16		1.04849
12790	460	34	3596559812353401		3.59656
11890	310	35	2607232968881413		2.60723
12880	360	36	2.79503e+16		2.79503
14280	470	37	3.29132e+16		3.29132
2600	180	38	6923076923076923		6.92308
27610	0	39	0		0
3460	40	40	1.15607e+16		1.15607
7070	380	41	5374823196605375		5.37482
8560	470	42	5490654205607477		5.49065
24560	130	43	5293159609120521		0.529316
143720	10	44	6957973838018369		0.00695797
1040	170	1	1.63462e+16		16.3462		3.17147
1020	40	2	3.92157e+16		3.92157
3960	190	3	4797979797979798		4.79798
13210	320	4	2.42241e+16		2.42241
14580	550	5	3772290809327846		3.77229
11950	260	6	2.17573e+16		2.17573
10070	570	7	5660377358490567		5.66038
5450	220	8	4036697247706423		4.0367
5520	180	9	3260869565217391		3.26087
17780	400	10	2249718785151856		2.24972
14800	140	11	945945945945946		0.945946
9230	280	12	3.03359e+16		3.03359
6980	430	13	6160458452722064		6.16046
7950	320	14	4.02516e+16		4.02516
11170	320	15	2864816472694718		2.86482
6120	340	16	5555555555555555		5.55556
10390	730	17	7025986525505294		7.02599
18640	250	18	1.3412e+16		1.3412
10060	210	19	2.08748e+16		2.08748
5660	190	20	3356890459363958		3.35689
4110	150	21	364963503649635		3.64964
5360	250	22	4664179104477612		4.66418
7740	200	23	2.58398e+16		2.58398
12640	360	24	2848101265822785		2.8481
10410	260	25	249759846301633		2.4976
18160	170	26	9361233480176212		0.936123
10710	220	27	2.05415e+16		2.05415
6120	160	28	2.61438e+16		2.61438
5340	250	29	4681647940074907		4.68165
10270	350	30	3.40798e+16		3.40798
15820	200	31	1.26422e+16		1.26422
11340	250	32	2204585537918871		2.20459
11670	290	33	2.485e+16		2.485
16490	210	34	1.2735e+16		1.2735
12000	230	35	1.91667e+16		1.91667
12360	160	36	1.2945e+16		1.2945
15820	300	37	1.89633e+16		1.89633
12150	140	38	1.15226e+16		1.15226
1620	20	39	1.23457e+16		1.23457
3680	100	40	2717391304347826		2.71739
11590	110	41	9490940465918896		0.949094
7100	110	42	1.5493e+16		1.5493
7550	110	43	1456953642384106		1.45695
67770	30	1	4426737494466578		0.0442674		2.61645
1510	190	2	1.25828e+16		12.5828
1130	130	3	1.15044e+16		11.5044
6480	250	4	3.85802e+16		3.85802
13100	320	5	2.44275e+16		2.44275
13040	400	6	3067484662576687		3.06748
12300	610	7	4959349593495935		4.95935
10950	580	8	5296803652968037		5.2968
3470	210	9	6051873198847262		6.05187
8310	60	10	7220216606498195		0.722022
17060	150	11	8792497069167644		0.87925
15220	380	12	2.49671e+16		2.49671
8450	290	13	3.43195e+16		3.43195
7300	260	14	3.56164e+16		3.56164
9340	140	15	1.49893e+16		1.49893
15730	240	16	1.52575e+16		1.52575
13050	170	17	1.30268e+16		1.30268
18300	180	18	9836065573770492		0.983607
14590	350	19	2.3989e+16		2.3989
7400	200	20	2.7027e+16		2.7027
6720	260	21	3869047619047619		3.86905
10090	230	22	2.27948e+16		2.27948
14040	190	23	1.35328e+16		1.35328
11690	90	24	7698887938408896		0.769889
15900	140	25	8805031446540881		0.880503
15370	150	26	9759271307742356		0.975927
7650	160	27	2091503267973856		2.0915
5660	110	28	1.94346e+16		1.94346
10900	290	29	2.66055e+16		2.66055
16380	360	30	2197802197802198		2.1978
1560	30	31	1.92308e+16		1.92308
11420	240	32	2.10158e+16		2.10158
15000	110	33	7333333333333333		0.733333
15680	270	34	1.72194e+16		1.72194
14540	140	35	9628610729023384		0.962861
16660	280	36	1680672268907563		1.68067
11740	160	37	1362862010221465		1.36286
29270	80	38	2733173898189272		0.273317
6240	250	39	4006410256410256		4.00641
6520	120	40	1.84049e+16		1.84049
2990	10	41	3.34448e+16		0.334448
790	30	1	379746835443038		3.79747		3.72423
1240	120	2	967741935483871		9.67742
440	30	3	6.81818e+16		6.81818
1020	200	4	1.96078e+16		19.6078
9820	160	5	1.62933e+16		1.62933
14630	290	6	1.98223e+16		1.98223
14310	600	7	4.19287e+16		4.19287
13370	570	8	4263275991024682		4.26328
6080	690	9	1.13487e+16		11.3487
700	80	10	1.14286e+16		11.4286
890	30	11	3.37079e+16		3.37079
11540	180	12	1559792027729636		1.55979
14980	150	13	1.00134e+16		1.00134
13200	150	14	1.13636e+16		1.13636
8300	160	15	1.92771e+16		1.92771
7460	120	16	1.60858e+16		1.60858
13660	230	17	1.68375e+16		1.68375
10490	280	18	2669208770257388		2.66921
8970	210	19	2341137123745819		2.34114
14360	210	20	1.4624e+16		1.4624
15890	170	21	1.06986e+16		1.06986
8910	380	22	4264870931537598		4.26487
3990	310	23	7769423558897243		7.76942
3610	120	24	332409972299169		3.3241
6360	80	25	1257861635220126		1.25786
12400	210	26	1.69355e+16		1.69355
2460	40	27	1.62602e+16		1.62602
12910	120	28	9295120061967468		0.929512
14600	120	29	821917808219178		0.821918
10160	500	30	4921259842519685		4.92126
5570	330	31	59245960502693		5.9246
5640	110	32	1950354609929078		1.95035
9680	160	33	1.65289e+16		1.65289
12010	180	34	1.49875e+16		1.49875
50170	90	35	1.7939e+16		0.17939
12820	260	36	202808112324493		2.02808
12440	1010	37	8118971061093246		8.11897
12230	170	38	1.39002e+16		1.39002
14140	110	39	7779349363507779		0.777935
13390	200	40	1.49365e+16		1.49365
12820	50	41	3.90016e+16		0.390016
1160	70	42	6.03448e+16		6.03448
4830	190	43	3.93375e+16		3.93375
6810	120	44	1762114537444934		1.76211
5140	130	45	2529182879377432		2.52918
860	90	46	1.04651e+16		10.4651
			Mean of all:		3.08625
			siRNA-ACE2
Nuclei	Spike-PP	Picture			percentage of infected cells
1300	110	1	8461538461538462		8.46154		1.25718
1840	30	2	1.63043e+16		1.63043
137630	10	3	7.26586e+16		0.00726586
5790	260	4	4490500863557859		4.4905
15430	320	5	2.07388e+16		2.07388
14860	300	6	2.01884e+16		2.01884
15620	130	7	8322663252240717		0.832266
12280	160	8	1.30293e+16		1.30293
6790	100	9	1.47275e+16		1.47275
125890	0	10	0		0
5530	170	11	3074141048824593		3.07414
19520	250	12	1.28074e+16		1.28074
14790	40	13	2704530087897228		0.270453
9980	70	14	7014028056112225		0.701403
9740	60	15	6160164271047228		0.616016
8400	80	16	9523809523809524		0.952381
12160	140	17	1151315789473684		1.15132
6940	150	18	2161383285302594		2.16138
12940	270	19	2.08655e+16		2.08655
19830	160	20	8068582955118508		0.806858
14920	20	21	1.34048e+16		0.134048
9800	90	22	9183673469387756		0.918367
9480	40	23	4.21941e+16		0.421941
6140	10	24	1.62866e+16		0.162866
10910	120	25	1.09991e+16		1.09991
13610	450	26	3306392358559882		3.30639
9330	180	27	1929260450160772		1.92926
19870	90	28	4.52944e+16		0.452944
14410	90	29	6245662734212353		0.624566
10780	30	30	2.78293e+16		0.278293
8340	70	31	8393285371702638		0.839329
9060	70	32	772626931567329		0.772627
17020	150	33	881316098707403		0.881316
11140	240	34	2154398563734291		2.1544
11010	80	35	7266121707538601		0.726612
16210	70	36	431832202344232		0.431832
17120	50	37	2.92056e+16		0.292056
15570	50	38	3211303789338471		0.32113
17030	280	39	1.64416e+16		1.64416
14910	100	40	670690811535882		0.670691
1770	30	41	1694915254237288		1.69492
3470	10	42	2881844380403458		0.288184
26090	90	43	3.4496e+16		0.34496
8270	90	44	1.08827e+16		1.08827
4220	40	45	9478672985781992		0.947867
86390	10	46	1.15754e+16		0.0115754
4260	80	2	1.87793e+16		1.87793		0.873693
12540	80	3	6379585326953748		0.637959
14860	100	4	6729475100942126		0.672948
11880	150	5	1.26263e+16		1.26263
11380	110	6	9666080843585236		0.966608
6040	100	7	1.65563e+16		1.65563
3450	50	8	1.44928e+16		1.44928
15770	190	9	1.20482e+16		1.20482
16250	130	10	8		0.8
11120	150	11	1.34892e+16		1.34892
11260	60	12	5328596802841918		0.53286
9350	90	13	9625668449197862		0.962567
11830	60	14	5071851225697379		0.507185
7330	90	15	1227830832196453		1.22783
8180	460	16	5623471882640587		5.62347
18280	110	17	6017505470459519		0.601751
16540	100	18	6045949214026602		0.604595
9660	70	19	7246376811594203		0.724638
9470	50	20	5279831045406547		0.527983
9370	70	21	7470651013874066		0.747065
12100	60	22	4.95868e+16		0.495868
13250	120	23	9056603773584906		0.90566
46120	90	24	1.95143e+16		0.195143
17950	80	25	4.45682e+16		0.445682
18130	60	26	3309431880860452		0.330943
13520	70	27	5177514792899409		0.517751
10070	40	28	3972194637537239		0.397219
11490	70	29	6092254134029591		0.609225
17590	80	30	4.54804e+16		0.454804
11790	60	31	5089058524173028		0.508906
10670	60	32	5623242736644799		0.562324
16760	70	33	4.17661e+16		0.417661
16050	50	34	3115264797507788		0.311526
14850	40	35	2.6936e+16		0.26936
13960	80	36	5730659025787965		0.573066
13910	50	37	3.59454e+16		0.359454
1550	10	38	6451612903225806		0.645161
3280	60	39	1.82927e+16		1.82927
26140	110	40	4.20811e+16		0.420811
7400	50	41	6756756756756757		0.675676
4170	40	42	9592326139088728		0.959233
1190	60	1	5042016806722689		5.04202		1.33543
1280	70	2	546875		5.46875
3970	110	3	2770780856423174		2.77078
12800	220	4	1.71875e+16		1.71875
15250	230	5	1.5082e+16		1.5082
15460	120	6	7761966364812419		0.776197
14090	180	7	127750177430802		1.2775
7200	100	8	1.38889e+16		1.38889
3620	160	9	441988950276243		4.41989
14890	210	10	1.41034e+16		1.41034
17000	170	11	10		1
12970	160	12	1233616037008481		1.23362
11800	10	13	847457627118644		0.0847458
13090	140	14	106951871657754		1.06952
16030	90	15	561447286338116		0.561447
7910	40	16	5056890012642226		0.505689
10300	100	17	9708737864077668		0.970874
17430	70	18	4016064257028112		0.401606
16670	120	19	7198560287942412		0.719856
13010	290	20	2.22905e+16		2.22905
12270	130	21	1.05949e+16		1.05949
9410	120	22	1.27524e+16		1.27524
13270	250	23	1.88395e+16		1.88395
12610	130	24	1.03093e+16		1.03093
38840	130	25	3.34706e+16		0.334706
17700	80	26	4519774011299435		0.451977
19010	100	27	5260389268805892		0.526039
14760	90	28	6097560975609756		0.609756
14620	20	29	1.36799e+16		0.136799
14330	130	30	9071877180739708		0.907188
20330	150	31	7378258730939499		0.737826
12850	160	32	1245136186770428		1.24514
22460	80	33	3561887800534283		0.356189
17260	20	34	1.15875e+16		0.115875
18970	140	35	7380073800738007		0.738007
20280	240	36	1183431952662722		1.18343
20850	160	37	7673860911270983		0.767386
15040	180	38	1196808510638298		1.19681
1680	80	39	4761904761904762		4.7619
2580	10	40	3875968992248062		0.387597
24590	40	41	1.62668e+16		0.162668
7960	130	42	1.63317e+16		1.63317
4400	60	43	1.36364e+16		1.36364
950	40	1	4.21053e+16		4.21053		1.11521
1230	100	2	8130081300813007		8.13008
3280	210	3	6402439024390244		6.40244
12440	190	4	1527331189710611		1.52733
15960	250	5	1.56642e+16		1.56642
15570	300	6	1.92678e+16		1.92678
14790	150	7	1.0142e+16		1.0142
7950	30	8	3.77358e+16		0.377358
3040	80	9	2631578947368421		2.63158
15150	110	10	7260726072607261		0.726073
14000	50	11	3.57143e+16		0.357143
10230	0	12	0		0
13230	60	13	4.53515e+16		0.453515
17150	40	14	2.33236e+16		0.233236
17290	60	15	3470213996529786		0.347021
7820	100	16	1278772378516624		1.27877
38230	70	17	1.83102e+16		0.183102
16490	10	18	6064281382656155		0.0606428
13460	40	19	2971768202080238		0.297177
9200	50	20	5434782608695652		0.543478
11310	130	21	1.14943e+16		1.14943
12250	40	22	326530612244898		0.326531
15510	90	23	5802707930367506		0.580271
13800	110	24	7971014492753623		0.797101
34980	50	25	1429388221841052		0.142939
14170	40	26	2822865208186309		0.282287
12540	20	27	1594896331738437		0.15949
9170	70	28	7633587786259541		0.763359
8560	30	29	3.50467e+16		0.350467
11290	90	30	7971656333038087		0.797166
15740	140	31	8894536213468869		0.889454
12460	120	32	9630818619582664		0.963082
148890	0	33	0		0
15490	50	34	3.22789e+16		0.322789
16260	30	35	1.84502e+16		0.184502
14570	90	36	6177076183939602		0.617708
14410	80	37	5551700208188758		0.55517
15310	240	38	1.5676e+16		1.5676
14390	150	39	1.04239e+16		1.04239
3050	30	40	9836065573770492		0.983607
2540	40	41	1574803149606299		1.5748
15660	80	42	5108556832694764		0.510856
7660	80	43	1.04439e+16		1.04439
20160	190	44	9424603174603174		0.94246
730	10	45	136986301369863		1.36986
		si-RNA-EGFR
Spike-PP	Picture			percentage of infected cells
1640	80	1	4878048780487805		4.87805		1.48155
1910	30	2	1.57068e+16		1.57068
4310	150	3	3480278422273782		3.48028
12700	240	4	1889763779527559		1.88976
12510	350	5	2.79776e+16		2.79776
11200	150	6	1.33929e+16		1.33929
8310	260	7	3.12876e+16		3.12876
6620	190	8	2.87009e+16		2.87009
144130	0	9	0		0
3300	60	10	1.81818e+16		1.81818
15900	120	11	7547169811320755		0.754717
15740	120	12	7623888182973316		0.762389
13260	230	13	1.73454e+16		1.73454
9130	140	14	1.53341e+16		1.53341
8730	170	15	1.94731e+16		1.94731
15150	180	16	1188118811881188		1.18812
8510	60	17	7050528789659225		0.705053
8800	210	18	2.38636e+16		2.38636
15660	90	19	5747126436781609		0.574713
14290	110	20	7697690692792162		0.769769
11660	160	21	1.37221e+16		1.37221
9960	330	22	3313253012048193		3.31325
11920	190	23	1.59396e+16		1.59396
18350	150	24	8174386920980926		0.817439
13550	60	25	4.42804e+16		0.442804
25230	110	26	4.35989e+16		0.435989
17820	100	27	5611672278338945		0.561167
16800	100	28	5952380952380952		0.595238
14920	220	29	1.47453e+16		1.47453
14340	360	30	2510460251046025		2.51046
15120	90	31	5952380952380952		0.595238
16760	180	32	1.07399e+16		1.07399
10320	160	33	1550387596899225		1.55039
9670	220	34	2.27508e+16		2.27508
17190	100	35	5817335660267597		0.581734
17840	100	36	5605381165919282		0.560538
15180	70	37	461133069828722		0.461133
15540	160	38	1.0296e+16		1.0296
12050	90	39	7468879668049793		0.746888
1870	50	40	2.6738e+16		2.6738
2530	20	41	7905138339920948		0.790514
6830	100	42	1.46413e+16		1.46413
6550	30	43	4.58015e+16		0.458015
3570	60	44	1680672268907563		1.68067
							1.38843
1700	100	1	588235294117647		5.88235
1930	70	2	3.62694e+16		3.62694
1040	30	3	2.88462e+16		2.88462
5210	130	4	2495201535508637		2.4952
12990	140	5	1077752117013087		1.07775
14700	130	6	8843537414965987		0.884354
13200	180	7	1.36364e+16		1.36364
13440	210	8	15625		1.5625
9060	180	9	1.98675e+16		1.98675
144520	20	10	1383891502906172		0.0138389
3570	90	11	2.52101e+16		2.52101
15440	140	12	9067357512953368		0.906736
12210	80	13	6552006552006553		0.655201
10770	180	14	1.67131e+16		1.67131
11560	250	15	2162629757785467		2.16263
11560	220	16	1.90311e+16		1.90311
14300	130	17	9090909090909092		0.909091
9710	90	18	9268795056642636		0.92688
8110	140	19	1726263871763255		1.72626
16340	180	20	1101591187270502		1.10159
10790	110	21	1.01946e+16		1.01946
12150	170	22	1.39918e+16		1.39918
12450	300	23	2.40964e+16		2.40964
11330	390	24	3442188879082083		3.44219
14740	100	25	6784260515603799		0.678426
13150	150	26	1.14068e+16		1.14068
35890	170	27	4736695458344943		0.47367
16230	180	28	1.10906e+16		1.10906
12330	80	29	6488240064882401		0.648824
11460	160	30	1.39616e+16		1.39616
14740	150	31	101763907734057		1.01764
14100	150	32	1.06383e+16		1.06383
17760	80	33	4.5045e+16		0.45045
9290	120	34	1.29171e+16		1.29171
23970	170	35	7092198581560284		0.70922
14320	150	36	1047486033519553		1.04749
16730	40	37	2.39091e+16		0.239091
16870	140	38	8298755186721992		0.829876
16590	120	39	7233273056057866		0.723327
9850	110	40	1116751269035533		1.11675
29500	20	41	6779661016949153		0.0677966
1150	30	42	2608695652173913		2.6087
6230	20	43	3.21027e+16		0.321027
5790	0	44	0		0
2960	30	45	1.01351e+16		1.01351
							1.45286
640	20	1	3125		3.125
5540	70	2	1263537906137184		1.26354
11690	170	3	1.45423e+16		1.45423
12630	640	4	5067300079176563		5.0673
10860	310	5	285451197053407		2.85451
11230	220	6	1.95904e+16		1.95904
4510	170	7	3.7694e+16		3.7694
49420	90	8	1.82113e+16		0.182113
10310	110	9	1066925315227934		1.06693
13940	50	10	3586800573888092		0.35868
14780	150	11	1.01488e+16		1.01488
10350	140	12	1.35266e+16		1.35266
11450	220	13	1.9214e+16		1.9214
15870	170	14	1.0712e+16		1.0712
5680	60	15	1056338028169014		1.05634
9880	150	16	1.51822e+16		1.51822
9260	50	17	5399568034557235		0.539957
9680	100	18	1.03306e+16		1.03306
11980	350	19	2921535893155259		2.92154
10960	240	20	218978102189781		2.18978
12520	210	21	1.67732e+16		1.67732
17540	230	22	1.31129e+16		1.31129
11980	140	23	1.16861e+16		1.16861
16790	160	24	9529481834425254		0.952948
10870	50	25	4.59982e+16		0.459982
11550	40	26	3463203463203463		0.34632
11800	140	27	1.18644e+16		1.18644
10650	150	28	1.40845e+16		1.40845
13390	200	29	1.49365e+16		1.49365
17480	240	30	1.373e+16		1.373
9390	150	31	1.59744e+16		1.59744
138760	0	32	0		0
11270	110	33	9760425909494232		0.976043
16640	70	34	4206730769230769		0.420673
16270	210	35	1290719114935464		1.29072
16960	170	36	1.00236e+16		1.00236
18150	210	37	1.15702e+16		1.15702
14200	230	38	1.61972e+16		1.61972
1550	30	39	1935483870967742		1.93548
147730	10	40	6769105801123671		0.00676911
5760	30	41	5208333333333333		0.520833
8900	120	42	1348314606741573		1.34831
8460	350	43	4137115839243498		4.13712
5290	120	44	2.26843e+16		2.26843
35540	0	45	0		0
							1.57811
790	20	1	2.53165e+16		2.53165
1000	0	2	0		0
3220	180	3	5590062111801243		5.59006
12750	150	4	1.17647e+16		1.17647
17970	230	5	1279910962715637		1.27991
17050	160	6	9384164222873900		0.938416
13380	220	7	1.64425e+16		1.64425
6030	270	8	4477611940298507		4.47761
4470	200	9	447427293064877		4.47427
16270	140	10	8604794099569761		0.860479
17330	130	11	7501442585112521		0.750144
15950	160	12	1.00313e+16		1.00313
14780	260	13	1.75913e+16		1.75913
16210	310	14	1.9124e+16		1.9124
17850	270	15	1.51261e+16		1.51261
7100	210	16	2.95775e+16		2.95775
9230	290	17	314192849404117		3.14193
16300	60	18	3.68098e+16		0.368098
15470	200	19	1.29282e+16		1.29282
12420	220	20	1.77134e+16		1.77134
13090	290	21	2.21543e+16		2.21543
13520	310	22	2.2929e+16		2.2929
18650	130	23	6970509383378015		0.697051
14960	250	24	1.67112e+16		1.67112
8050	80	25	9937888198757764		0.993789
15180	80	26	5270092226613966		0.527009
16440	100	27	6082725060827251		0.608273
15020	120	28	7989347536617843		0.798935
13020	170	29	130568356374808		1.30568
13150	200	30	1520912547528517		1.52091
19580	100	31	5107252298263534		0.510725
14300	240	32	1.67832e+16		1.67832
690	10	33	1.44928e+16		1.44928
11650	130	34	1.11588e+16		1.11588
17570	80	35	4553215708594195		0.455322
18020	260	36	1.44284e+16		1.44284
17120	340	37	1.98598e+16		1.98598
17140	240	38	1.40023e+16		1.40023
14770	260	39	1.76032e+16		1.76032
2040	20	40	9803921568627452		0.980392
148280	20	41	1348799568384138		0.013488
4390	70	42	1.59453e+16		1.59453
8120	70	43	8620689655172413		0.862069
9050	120	44	1.32597e+16		1.32597
4310	170	45	3944315545243619		3.94432
430	0	46	0		0
