# Supplementary material for: ACE2-EGFR-MAPK signaling contributes to SARS-CoV-2 infection
Source: Life Sci Alliance. 2023 Jul 4;6(9):e202201880. doi: 10.26508/lsa.202201880 (PMC10320016; doi:10.26508/lsa.202201880)
Supplement: Supplementary file 8 [file LSA-2022-01880_SdataF5.2.xlsx]

## Sheet: Fig 5E TCID50
TCID 50 on vero cells
														VOLUME	180	FINAL on cells						FIELDS
day 1	seed 20 k Vero in 100 µl			26 plates										dilution	dilution in 200 µl (fold)	dilution (1:x)	log dilution	infected	uninfected	log dilution OVER 50%		cumulated infected (A)	cumulative uninfected (B)	ratio A(A+B) %
													fold	10	10	0.1	-1	0	3			0	27	0	1
day 2	add 62 µl medium (2.5 % Vero)												1:x	0.1	100	0.01	-2	0	3			0	6	0
													log	-1	1000	0.001	-3	0	3			0	9	0
	titrate sn 10x in Vero 2.5% med				pur	90+10									10000	0.0001	-4	0	3			0	12	0
	add 18 µl to cells												replicates:	3	100000	1e-05	-5	0	3			0	15	0
															1000000	1e-06	-6	0	3			0	15	0
															10000000	1e-07	-7	0	3			0	15	0
5 dpi	determine infected wells and calculate TCID50/ml														100000000	1e-08	-8	0	3			0	15	0
															1000000000	1e-09	-9	0	3			0	15	0
																		0
															figure out which well is infected:					-1			h (fields)	#DIV/0!
	d2	P1	Un-inf	0	0						0				must be bigger than background								logTCID50	#DIV/0!
		P2	inf	3	3	3	3	2	0	0	987933				av								TCID50 dilution	#DIV/0!
		P3	Rem	0	0	0					0				sd								TCID50/volume used titre	#DIV/0!	infectious units/volume
		P4	DMSO	3	3	3	3	2	0	0	987933				=2*(av+sd)								TCID50/ml	#DIV/0!
		P5	Meki 5 µM	3	3	3	3	1	0	0	312412
		P6	Meki 10 µM	3	3	3	3	1	0	0	312412
		D1	Un-inf	0	0	0					0
		D2	inf	3	3	3	3	3	1	0	3.12412e+06
		D3	Rem	0	0	0	0				0
		D4	DMSO	3	3	3	3	3	1	0	3.12412e+06
		D5	Meki 5 µM	3	3	3	3	0	0		175682
		D6	Meki 10 µM	3	3	3	3	1	0	0	312412

## Sheet: Fig 5E qPCR
qPCR
	1	Un-Inf	A,C,E,G	Day 1-4 PvM																	Normalization - red standard
	2	Inf.	B,D,F,H	Day 1-4 Dan																	Standard	(X)	(Y)
	3	Rem			Sample position																Copies/µl	log10 copies/rx	Ct
	4	DMSO				1	2	3	4	5	6	7	8	9	10	11	12				6.9377e+09	9.84122	14.1003
	5	Meki 5 µM			A	A1	A2	A3	A4	A5	A6	B1	B2	B3	B4	B5	B6	A	No Titration		6.9377e+08	8.84122	17.3843
	6	Meki 10 µM			B	C1	C2	C3	C4	C5	C6	D1	D2	D3	D4	D5	D6	B			6.9377e+07	7.84122	21.0306
					C	E1	E2	E3	E4	E5	E6	F1	F2	F3	F4	F5	F6	C			6.9377e+06	6.84122	24.5144
					D	G1	G2	G3	G4	G5	G6	H1	H2	H3	H4	H5	H6	D			693770	5.84122	27.8913
					E													E			69377	4.84122	30.6769
					F													F			6937.7	3.84122	34.0411
					G													G		Std 1:10	693.77	2.84122	36.7657
					H													H		H2O
						1	2	3	4	5	6	7	8	9	10	11	12
																					Slope	-3.331
					Sample cT Value																Intercept	47.0222
						1	2	3	4	5	6	7	8	9	10	11	12
					A	36.847	19.8665	29.7266	21.6542	22.0586	22.3192	35.1118	18.8646	27.7318	20.198	21.2781	23.2015	A
					B	24.3315	13.7809	32.2766	13.8137	14.9269	13.8135	36.9272	12.9962	31.3112	14.3005	14.963	14.778	B
					C	12.1585	15.1619	31.738	16.2031	15.9441	17.0035	34.5683	13.4814	29.9754	15.3793	15.5846	15.5604	C
					D	12.0939	15.2879	20.776	17.5471	16.8906	17.9433	13.589	15.3853	30.5768	17.1339	16.43	17.2942	D
					E													E
					F													F
					G	14.1243	17.4578	21.0627	24.4869	27.8013	30.7513	34.0544	36.5457	Undetermined				G
					H	14.0764	17.3108	20.9985	24.5419	27.9813	30.6025	34.0277	36.9857	Undetermined				H
						1	2	3	4	5	6	7	8	9	10	11	12
					Copies/ml
						1	2	3	4	5	6	7	8	9	10	11	12
					A	1134.28	1.42046e+08	155708	4.12792e+07	3.12132e+07	2.60667e+07	3763.88	2.83933e+08	618287	1.1295e+08	5.35365e+07	1.41649e+07	A
					B	6.4862e+06	9.53619e+09	26717.3	9.3224e+09	4.3185e+09	9.32389e+09	1073.07	1.64041e+10	52073.9	6.65894e+09	4.21227e+09	4.78679e+09	B
					C	2.92713e+10	3.67113e+09	38767.7	1.78742e+09	2.13777e+09	1.02784e+09	5480.07	1.17302e+10	131106	3.15872e+09	2.74095e+09	2.78705e+09	C
					D	3.06079e+10	3.36494e+09	7.57472e+07	7.05853e+08	1.11124e+09	5.36758e+08	1.08892e+10	3.14578e+09	86512.6	9.39229e+08	1.52786e+09	8.40705e+08	D
					E													E
					F													F
					G													G
					H													H
						1	2	3	4	5	6	7	8	9	10	11	12
					Normalized
						1	2	3	4	5	6	7	8	9	10	11	12
					A	0	184.2	0.201917	53.5295	40.4763	33.8024	0.00488088	368.196	0.801775	146.471	69.4244	18.3686	A
					B	0	119.342	0.000334356	116.666	54.0443	116.685	1.3429e-05	205.291	0.000651684	83.3339	52.7149	59.9047	B
					C	0	148.444	0.00156759	72.2752	86.4419	41.5614	0.000221589	474.317	0.00530135	127.725	110.832	112.696	C
					D	0	409.091	9.20892	85.8137	135.098	65.2561	1323.85	382.446	0.0105177	114.186	185.748	102.208	D
					E													E
					F													F
					G													G
					H													H
						1	2	3	4	5	6	7	8	9	10	11	12
						1 un-inf		2 Inf		3 REM		4 DMSO		5 MEKi 5 µM		6 MEKi 10 µM
						Average	STD	Average	STD	Average	STD	Average	STD	Average	STD	Average	STD
					D1	2449.08	1314.8	2.1299e+08	7.09437e+07	386998	231290	7.71148e+07	3.58357e+07	4.23749e+07	1.11616e+07	2.01158e+07	5.9509e+06
					D2	3.24364e+06	3.24256e+06	1.29702e+10	3.43397e+09	39395.6	12678.3	7.99067e+09	1.33173e+09	4.26539e+09	5.31154e+07	7.05534e+09	2.26855e+09
					D3	1.46357e+10	1.46356e+10	7.70066e+09	4.02953e+09	84937	46169.3	2.47307e+09	6.85653e+08	2.43936e+09	3.0159e+08	1.90745e+09	8.79606e+08
					D4	2.07485e+10	9.85934e+09	3.25536e+09	1.09583e+08	3.79168e+07	3.78303e+07	8.22541e+08	1.16688e+08	1.31955e+09	2.08309e+08	6.88731e+08	1.51973e+08
						1 un-inf		2 Inf		3 REM		4 DMSO		5 MEKi 5 µM		6 MEKi 10 µM
						Average	STD	Average	STD	Average	STD	Average	STD	Average	STD	Average	STD
					D1	0.00244044	0.00244044	276.198	91.9975	0.501846	0.299929	100	46.4705	54.9503	14.474	26.0855	7.71694
					D2	6.71449e-06	6.71449e-06	162.316	42.9747	0.00049302	0.000158664	100	16.6661	53.3796	0.664718	88.2947	28.39
					D3	0.000110795	0.000110795	311.381	162.936	0.00343447	0.00186688	100	27.7248	98.6369	12.195	77.1287	35.5673
					D4	661.925	661.925	395.769	13.3225	4.60972	4.5992	100	14.1863	160.423	25.3251	83.7322	18.4761

## Sheet: Fig. 5D
	Count_Nuclei	Count_SARS	percent			FileName_Dapi
E06	2349	260	11.0685			24h_E06_s10_w1974C0D86-7768-4678-90ED-99E9EA2703BA.tif
E06	2056	161	7.83074			24h_E06_s11_w1777F36CE-CE64-46CB-B2E1-A9BCC109B663.tif
E06	2561	0	0			24h_E06_s12_w1436D882F-E49B-47BF-B345-E17B7BDC0895.tif	vehicle	3.51187		4.63909	2.30667
E06	2642	267	10.106			24h_E06_s13_w1FA592806-61BF-422B-B586-278576060785.tif	MEKi	3.43795		1.21684	1.13072
E06	2409	79	3.27937			24h_E06_s14_w193D647C6-4363-4BB6-B5AF-3FA863978957.tif
E06	2004	163	8.13373			24h_E06_s15_w1249F15E3-1FB4-4FB5-A6C0-1B3ABABCA59F.tif
E06	2377	3	0.12621			24h_E06_s16_w177E0F63B-9BB7-4154-8377-598672CAA910.tif
E06	3988	1	0.0250752			24h_E06_s1_w146EE49BF-22EA-41D4-B2ED-20EA40619A55.tif
E06	2498	0	0			24h_E06_s2_w1141FFA48-30D8-424E-8B48-20E5A1C9BC4A.tif
E06	2438	0	0			24h_E06_s3_w1BFECF8BC-0859-4307-9E82-C29B651CF146.tif
E06	4136	0	0			24h_E06_s4_w1C7805718-1DED-4CF1-A021-F7DA18B9928E.tif
E06	2522	34	1.34814			24h_E06_s5_w1EE9B2AC8-8FE8-43CF-8099-AC92BA7E3CB4.tif
E06	2411	21	0.871008			24h_E06_s6_w15E2B2140-1044-420D-BE5E-CCFCE0FCCDD3.tif
E06	2363	18	0.761744			24h_E06_s7_w17BF98FCB-F25B-4634-8CD1-37784D73EFAF.tif
E06	2580	8	0.310078			24h_E06_s8_w1B1AFD866-8B70-4F5C-B178-D3780E82527E.tif
E06	2636	325	12.3293			24h_E06_s9_w183AE263C-7815-4FB9-8E22-6E599E6C7147.tif
E7	136	0	0			24h_E07_s10_w1DED430F3-1A04-4586-9CA8-A0041AC1296D.tif
E7	2033	13	0.639449			24h_E07_s11_w1F6A6D4C1-3216-4BCB-B5C8-2B92AC5F5084.tif
E7	2448	298	12.1732			24h_E07_s12_w19EDADFEF-89A0-465B-8E74-BBF7751C25DC.tif
E7	2183	504	23.0875			24h_E07_s13_w1E2DD445A-8C8A-497E-B251-847158AA8436.tif
E7	1906	150	7.86988			24h_E07_s14_w1F610FC79-9066-4310-B7ED-2CEE8FB277B3.tif
E7	1979	34	1.71804			24h_E07_s15_w132D16C5A-8EA2-4FA5-8054-146F9D45FB8F.tif
E7	2472	155	6.27023			24h_E07_s16_w1B9ABE639-91C3-49A1-AE74-20C648B71B46.tif
E7	3747	52	1.38778			24h_E07_s1_w1C7E07362-F63D-47FD-9914-3BB7790AC068.tif
E7	37	0	0			24h_E07_s2_w1B58BCBF9-9C80-4243-BFD8-F5D6B550E3C8.tif
E7	85	0	0			24h_E07_s3_w1016E9418-3BDF-4328-9FFD-0DBA38BA4CAC.tif
E7	4206	0	0			24h_E07_s4_w13EDE3E2E-7068-4052-B9DD-C2C49532E291.tif
E7	2298	8	0.348129			24h_E07_s5_w159BD673C-E500-49CF-BAA4-2B43811CC721.tif
E7	2106	0	0			24h_E07_s6_w1F84FF49D-55C7-4E3D-A3EA-5C418485720C.tif
E7	70	1	1.42857			24h_E07_s7_w19E7C70A8-E20C-428E-A26F-7926E49D0B91.tif
E7	59	0	0			24h_E07_s8_w17766CB5C-653B-4CA7-BE69-7BBD294A830E.tif
E7	2368	2	0.0844595			24h_E07_s9_w1A1FA0D8F-672A-4C24-9533-9839B8537DBD.tif
F06	2231	460	20.6186			24h_F06_s10_w10D822974-020E-42BD-87D4-C8DA75D8A8DC.tif	vehicle	4.8559
F06	1986	283	14.2497			24h_F06_s11_w1F9BE4037-70F2-4778-8F2B-08E627802C04.tif	MEKi	0.654207
F06	2434	120	4.93016			24h_F06_s12_w1A5431624-20E9-41C7-A483-467B1138433F.tif
F06	2633	25	0.949487			24h_F06_s13_w150AA9246-BAF4-443B-89BB-6460781710C3.tif
F06	2504	30	1.19808			24h_F06_s14_w1A1DEE6AC-600B-47F4-9A00-C470C6F2D14A.tif
F06	2203	0	0			24h_F06_s15_w1AD6856CC-E06C-4844-B5D6-2F9A081A23E0.tif
F06	2429	0	0			24h_F06_s16_w1A7EC212B-869C-44E8-BC67-B2C12403E4C7.tif
F06	3871	0	0			24h_F06_s1_w1E8A8B4AA-A726-4D7E-84A8-1FC7602F5BC6.tif
F06	11	0	0			24h_F06_s2_w1E274C22F-CC07-4FF5-B61D-578AD83FD260.tif
F06	2144	0	0			24h_F06_s3_w1D8C970A8-DB8F-4F1A-AAE1-AA5F1FC09C33.tif
F06	4188	3	0.0716332			24h_F06_s4_w16D781E93-5544-4CF3-8280-A7CC167DEBF0.tif
F06	2434	64	2.62942			24h_F06_s5_w1829F25AD-4C6B-4D6E-B985-641DFAEB4212.tif
F06	2362	184	7.79001			24h_F06_s6_w1D72404BA-4E99-418B-83FA-694BD71607AC.tif
F06	2164	149	6.8854			24h_F06_s7_w13767187E-E085-4D02-A90B-E92E2F399DBD.tif
F06	2366	258	10.9045			24h_F06_s8_w177E3F42A-074A-481B-93B7-CB41CD826A82.tif
F06	2531	189	7.4674			24h_F06_s9_w16FD84B45-C791-4352-8DBF-55D8BDAD3662.tif
F7	1997	18	0.901352			24h_F07_s10_w182F28412-367D-4438-944A-27ED3222C2F2.tif
F7	1709	0	0			24h_F07_s11_w1D200E98F-7744-4CEA-9D0C-F8C56F5A4DF3.tif
F7	2385	0	0			24h_F07_s12_w1A1DC3467-B8EC-4E25-BB08-7B450AB23FEF.tif
F7	2606	0	0			24h_F07_s13_w1EBACCD30-07C1-4DC6-AB6E-210BD01D6C04.tif
F7	2208	37	1.67572			24h_F07_s14_w1D7DDF9CE-D9B7-41BA-90CC-D5A4D0032A8D.tif
F7	2104	4	0.190114			24h_F07_s15_w13C626FF7-0EF2-4F9A-9179-316E75F9854B.tif
F7	2846	5	0.175685			24h_F07_s16_w11B1343C9-708C-46B9-B5B7-7567E97F18D7.tif
F7	3598	5	0.138966			24h_F07_s1_w14815BB80-F5AD-43FE-A9EA-A065B8F1D12E.tif
F7	1977	125	6.32271			24h_F07_s2_w1B20FA201-A824-4085-BD32-9DA6DD6E218D.tif
F7	2122	2	0.0942507			24h_F07_s3_w152E3AD9A-D3E4-4EEF-ACD8-E663CDE81904.tif
F7	4092	0	0			24h_F07_s4_w10797668B-944F-4FA5-93D9-BDFC4D59557C.tif
F7	2063	11	0.533204			24h_F07_s5_w1FFF4E712-6D77-413D-AD5D-DCBFB5AA2097.tif
F7	2039	1	0.0490436			24h_F07_s6_w1CDDC8B1C-D13F-412C-BB4D-AC45CF000C50.tif
F7	1866	0	0			24h_F07_s7_w104DABDB2-99E8-4E5F-AD3D-FC0D18F1E4AB.tif
F7	2375	0	0			24h_F07_s8_w175739A6B-9B11-4CB8-AC1B-3B6428538FF6.tif
F7	2330	9	0.386266			24h_F07_s9_w192D3C916-FC06-4B87-93B6-722F427CB752.tif
C06	1934	186	9.61737			24h_C06_s10_w18B91BAD4-0D9F-40A5-92C6-72C044B67455.tif	vehicle	4.37992
C06	1849	3	0.16225			24h_C06_s11_w1628B8701-20EA-4DF0-B282-844E99805754.tif	MEKi	0.379695
C06	2313	65	2.8102			24h_C06_s12_w14CF26C20-A353-40C1-910E-4990FF8F447B.tif
C06	2217	13	0.586378			24h_C06_s13_w1D7DF1477-5C68-4C15-B30B-8C160E424F7A.tif
C06	1785	0	0			24h_C06_s14_w1AD84E49B-D576-41C8-A863-6613226FAD59.tif
C06	1574	3	0.190597			24h_C06_s15_w16BDB51A5-87A7-4FA9-87EA-E0FB4EAC5ECB.tif
C06	2196	358	16.3024			24h_C06_s16_w14FAE1385-5A98-42F2-B1A2-43F1DC90AF42.tif
C06	4027	0	0			24h_C06_s1_w1ACDBF32F-E941-4967-86FF-3E3A12D1D782.tif
C06	2702	35	1.29534			24h_C06_s2_w1B7722E2E-CF28-418F-B843-C6D0A8DFC555.tif
C06	2755	0	0			24h_C06_s3_w1607372AE-F124-4169-8376-BB61AEFE2494.tif
C06	4076	0	0			24h_C06_s4_w190F94C1F-203A-4396-AFB2-8C46593500A1.tif
C06	49	377		769.388		24h_C06_s5_w19DCA3A26-2E54-4EDF-9AD8-5F1320FCD49F.tif
C06	2225	202	9.07865			24h_C06_s6_w12BE007A6-A703-4893-8AA0-A123500EA8E3.tif
C06	2169	0	0			24h_C06_s7_w1610E71B1-F6EA-49D2-81C4-D56055835FCB.tif
C06	2692	169	6.27786			24h_C06_s8_w1E052B2D5-7ED4-4FEE-99AE-64E7B6384C89.tif
C06	2250	436	19.3778			24h_C06_s9_w177ACBD87-0C58-47F4-8025-AD0B33E19A44.tif
C7	1664	1	0.0600962			24h_C07_s10_w117AFF734-D8F4-4582-A6CA-210663A4B4FA.tif
C7	1723	1	0.0580383			24h_C07_s11_w19A390C43-D0D7-482B-9905-51B89AFBE1DC.tif
C7	2403	2	0.0832293			24h_C07_s12_w1F29A8E36-03EC-4F36-B65E-D3FB3B9DAA45.tif
C7	2113	1	0.0473261			24h_C07_s13_w13CAFDBBF-ED7B-4F74-BCBF-86C1F86E73FB.tif
C7	1395	1	0.0716846			24h_C07_s14_w11653E108-9F91-41AE-BA85-B4E4820640E6.tif
C7	1525	6	0.393443			24h_C07_s15_w1948BB708-DCF6-4F42-883D-EA7DD1AEDC1A.tif
C7	2186	88	4.02562			24h_C07_s16_w143EAE816-EC9B-40CF-A4CE-580B46FA7C7D.tif
C7	3987	5	0.125408			24h_C07_s1_w1A1056D5F-0DD8-4E6C-B88F-C6DB0CAEFFA1.tif
C7	2692	28	1.04012			24h_C07_s2_w16045260B-3E77-4958-9BAD-CD5997C557A1.tif
C7	2684	1	0.0372578			24h_C07_s3_w1CDC91133-E2E9-4A9A-A19F-94CB5D9EF542.tif
C7	4112	0	0			24h_C07_s4_w17E15506B-256D-4166-B12D-6FAAF1C393B3.tif
C7	2534	0	0			24h_C07_s5_w14925E98D-7BD0-4432-B84A-1DF8A01C637E.tif
C7	2094	0	0			24h_C07_s6_w153445C1C-9C7A-493F-BC96-4B811A05710B.tif
C7	2028	0	0			24h_C07_s7_w1386572DB-2985-491F-B704-7DC537884805.tif
C7	2470	1	0.0404858			24h_C07_s8_w180303543-2C21-4B9E-9E85-7C67EA42378C.tif
C7	2164	2	0.0924214			24h_C07_s9_w1EDCFEAF5-DD7B-496E-A7E3-43D5FCCC7369.tif
D06	2461	73	2.96627			24h_D06_s10_w1C7C9ACA1-C6DD-4FC9-A1E3-644B3492386F.tif	vehicle	1.72139
D06	2147	42	1.95622			24h_D06_s11_w16FA6704D-28C2-470E-A9FF-4438B3A90671.tif	MEKi	1.03488
D06	2403	77	3.20433			24h_D06_s12_w12712030C-4AF6-43D0-AD6C-09E137BF33F7.tif
D06	2569	133	5.17711			24h_D06_s13_w1A076505A-68E1-46FB-912E-18E78D7BD3A5.tif
D06	2270	0	0			24h_D06_s14_w1B1A76428-4C22-439B-8995-9267B1F55B96.tif
D06	2008	23	1.14542			24h_D06_s15_w1ECC23D79-87FA-4131-8A4B-B2C9967D9EC9.tif
D06	2270	45	1.98238			24h_D06_s16_w1E73EB33F-F155-4597-A8F2-15A7D609B7C5.tif
D06	3911	2	0.0511378			24h_D06_s1_w1738DB0A3-C24B-4EE0-8CDD-0A3962CCDE07.tif
D06	2562	0	0			24h_D06_s2_w151B2DD57-E76B-48C2-A66C-554FF12F61CF.tif
D06	2372	0	0			24h_D06_s3_w19AE834C6-48D2-480E-98B2-6EE5E66A7A35.tif
D06	4168	0	0			24h_D06_s4_w1F369EC88-4850-4187-943D-2890F7C8EDC0.tif
D06	2596	0	0			24h_D06_s5_w19CFF633D-4C42-4E73-AAB3-8DAE946BA645.tif
D06	2344	226	9.64164			24h_D06_s6_w1BC28D489-EC41-4CE4-8617-1684AA05AA49.tif
D06	2257	32	1.41781			24h_D06_s7_w1DF365B36-D47B-4D0D-8CB9-253CE62CEDB8.tif
D06	2575	0	0			24h_D06_s8_w13C193780-9757-4AFB-942B-8B75324864BC.tif
D06	2654	0	0			24h_D06_s9_w15BA2D3C5-A67A-44D4-9146-2A7951D26FCC.tif
D7	1905	0	0			24h_D07_s10_w1BDEA0435-65DA-4FB7-B57A-3439549053E1.tif
D7	1746	5	0.286369			24h_D07_s11_w1DD288ABC-D371-412B-9A06-F5DCB310FFBF.tif
D7	2331	1	0.0429			24h_D07_s12_w1F3DCA3BF-B124-4E66-9EDA-5C8259CD4013.tif
D7	2360	0	0			24h_D07_s13_w184939E3F-8A59-48A1-B2F8-B8FDE58FAD57.tif
D7	1842	31	1.68295			24h_D07_s14_w19C5AEC77-BBF6-45D1-884A-FD2C0187B704.tif
D7	1779	56	3.14784			24h_D07_s15_w1B0B9A27B-80D1-4CC1-8101-E1AEB55DF75B.tif
D7	2522	9	0.35686			24h_D07_s16_w1ED2635E2-CFF9-45FA-B4A0-8D3AB07B8ADF.tif
D7	4035	92	2.28005			24h_D07_s1_w1512D8998-E604-4341-81B3-E76F616ACC2F.tif
D7	2409	0	0			24h_D07_s2_w1B319A9FF-0F07-4C76-8217-8B4B0C4FE379.tif
D7	2365	0	0			24h_D07_s3_w1BA6D00A2-B8E9-4B17-B7E8-982E2F4C2953.tif
D7	4237	1	0.0236016			24h_D07_s4_w1748BCF10-321A-436F-8B0D-1E0A8103C6DE.tif
D7	2495	218	8.73747			24h_D07_s5_w174999F09-48BE-4797-9512-5F84B5F6C23A.tif
D7	2168	0	0			24h_D07_s6_w1BCB00704-23D3-4699-B111-C92904AC3218.tif
D7	2119	0	0			24h_D07_s7_w1822621B2-0E49-43F6-A232-A36B61381B30.tif
D7	2383	0	0			24h_D07_s8_w12F51FBC8-9984-485E-A226-BEB53A41D4FD.tif
D7	2396	0	0			24h_D07_s9_w1D6FE206C-6FA5-49EE-8605-E5BF6FED35E8.tif
B06	2283	651	28.5151			24h_B06_s10_w1C14738AC-2572-46C9-8ABD-847E1F15857D.tif
B06	2052	202	9.84405			24h_B06_s11_w1FBC1F613-BF9A-410C-9465-DB188124412B.tif
B06	1027	0	0			24h_B06_s12_w1CE73135A-A496-4C30-99FC-1E35C65B5953.tif
B06	11	66		600		24h_B06_s13_w156597C1B-4D99-49DF-929B-F3076F64D087.tif
B06	1576	204	12.9442			24h_B06_s14_w1D7329F9F-C364-4892-B020-928DAABE6454.tif	vehicle	8.72638
B06	1677	271	16.1598			24h_B06_s15_w1135698FD-6092-4915-AF96-A89E8496279A.tif	MEKi	0.577489
B06	1430	18	1.25874			24h_B06_s16_w163F7955B-4A1A-4219-95A6-BCCBD88F7968.tif
B06	3221	41	1.2729			24h_B06_s1_w15D9BC042-B6DA-4359-9F01-17991BE5A263.tif
B06	1954	0	0			24h_B06_s2_w132A87842-5CD7-45D4-8CA9-898F8B2BB0D3.tif
B06	1855	0	0			24h_B06_s3_w1836EAE3D-D383-4476-83E4-85F34DA9DAB4.tif
B06	530	128	24.1509			24h_B06_s4_w16EDA6616-8D8C-4C15-9790-0FAC69EB8932.tif
B06	1845	224	12.1409			24h_B06_s5_w1890E491D-C83D-421E-B9FA-BA00DDD62F40.tif
B06	2204	18	0.816697			24h_B06_s6_w166DB8F50-F6D5-4A1A-842A-6EDBF4867AE3.tif
B06	2385	6	0.251572			24h_B06_s7_w1A6DFB4B2-1D55-4568-AA06-B2C3701989EF.tif
B06	1332	71	5.33033			24h_B06_s8_w1F28B1AA5-884F-45F9-A41E-5545A61793EA.tif
B06	1587	289	18.2105			24h_B06_s9_w14BB940F2-9BF9-48A4-BA8A-E82AD59B88A2.tif
B7	2585	96	3.71373			24h_B07_s10_w19FDC5AAB-4018-4130-8408-1830210F8EA9.tif
B7	2320	0	0			24h_B07_s11_w1B84A4F74-D2DF-4CBA-A937-D7C524080408.tif
B7	1024	0	0			24h_B07_s12_w189654B24-C37A-42A3-8955-BBB774AF9733.tif
B7	913	0	0			24h_B07_s13_w1D8C44E8B-8173-4121-8D10-146AB1531E3F.tif
B7	1634	0	0			24h_B07_s14_w129E685CE-204B-4A8E-AC7A-7C3504B215D8.tif
B7	1680	0	0			24h_B07_s15_w17F61DEE4-6C78-4FDD-BFBA-658EFCCA6EA6.tif
B7	1154	0	0			24h_B07_s16_w173B76F33-03D4-4660-AA10-EC977F000A22.tif
B7	3157	0	0			24h_B07_s1_w1537DF4B2-A47E-4935-B44E-3F3885BCE540.tif
B7	1698	2	0.117786			24h_B07_s2_w11E0E8705-3D6B-48A7-A8CE-F2B81CF9E709.tif
B7	2160	0	0			24h_B07_s3_w1ADDD23B4-9735-47DA-9587-E6B5ABF07966.tif
B7	3554	13	0.365785			24h_B07_s4_w17B027F9B-C373-4EEE-87C2-137F419CA3C1.tif
B7	1448	0	0			24h_B07_s5_w14813002A-9909-4050-9F12-9F5752D89E21.tif
B7	2718	2	0.0735835			24h_B07_s6_w1E50BA1C3-2E09-46DB-80C9-1858DB91D8D8.tif
B7	2621	0	0			24h_B07_s7_w184FA04D1-E522-4E40-A42A-3589FDB796A6.tif
B7	1617	0	0			24h_B07_s8_w19B1BA52A-5EC9-4CAD-8B17-9BC60942411B.tif
B7	1288	64	4.96894			24h_B07_s9_w1635F89BD-A850-4879-9109-3C395B009AD6.tif
